# Supplementary material for: Diversity and Relationships among Neglected Apricot (Prunus armeniaca L.) Landraces Using Morphological Traits and SSR Markers: Implications for Agro-Biodiversity Conservation
Source: Plants (Basel). 2021 Jun 30;10(7):1341. doi: 10.3390/plants10071341 (PMC8309161; doi:10.3390/plants10071341)
Supplement: Supplementary file 1 [file plants-10-01341-s001.zip]

Archive with 3 entries (3 files):
- Table S1.pdf
- Table S3.pdf
- Table S2.xlsx
