# Supplementary material for: Diversity and Relationships among Neglected Apricot (Prunus armeniaca L.) Landraces Using Morphological Traits and SSR Markers: Implications for Agro-Biodiversity Conservation
Source: Plants (Basel). 2021 Jun 30;10(7):1341. doi: 10.3390/plants10071341 (PMC8309161; doi:10.3390/plants10071341)
Supplement: Supplementary file 1 [file plants-10-01341-s001.zip › Table S2.xlsx]

## Sheet: ST3
Supplementary Table S2: Matrix of the pairwise genetic distance between the landraces under investigation. See main text for the landraces’ code.
	ANT	ARO	BOC	CAF	DIA	DON	MAG	MAM	MON	NON	PAN	PAO	PAZ	PEL	POR	PRE	RES	SAG	SAN	SCA	SCH	SCI	SON	SOR	STE	TAV	VIC	ZEP
ANT	0	0,430964985	0,388029872	0,332983458	0,482293568	0,407495545	0,351799693	0,468247511	0,173367405	0,378014647	0,327831476	0,258492606	0,375745996	0,435699783	0,368978508	0,531835695	0,369004063	0,417116661	0,506872036	0,21295842	0,22446426	0,392867566	0,531520747	0,218945166	0,473458923	0,19341458	0,440839075	0,29445005
ARO	0,430964985	0	0,326732704	0,339360837	0,391119808	0,536918695	0,320636554	0,330922115	0,44602017	0,392626469	0,297351247	0,35622339	0,320655157	0,388680828	0,407235332	0,366765169	0,467879009	0,25709809	0,382930005	0,475885546	0,460382141	0,358719941	0,484501792	0,385389974	0,429697801	0,445500198	0,234772665	0,401435536
BOC	0,388029872	0,326732704	0	0,362738722	0,415866542	0,475794874	0,390742872	0,317554834	0,421714927	0,348411408	0,279232243	0,37781744	0,394285492	0,209852356	0,487002213	0,477373087	0,4645869	0,278876329	0,357947686	0,433523451	0,416689165	0,421768556	0,475287468	0,324266153	0,419646359	0,385892103	0,331715965	0,340311715
CAF	0,332983458	0,339360837	0,362738722	0	0,567740426	0,428327088	0,435934262	0,3826653	0,369170077	0,45688867	0,337028079	0,384252345	0,411793032	0,432043776	0,454425367	0,47109746	0,455022644	0,34214453	0,426292952	0,388557229	0,386886856	0,479712273	0,604787817	0,320301567	0,557336073	0,336908592	0,432179941	0,334001333
DIA	0,482293568	0,391119808	0,415866542	0,567740426	0	0,468698376	0,324747795	0,258395843	0,431035784	0,172509205	0,390692938	0,432855038	0,560989453	0,320857101	0,287093879	0,331711528	0,298889635	0,302097402	0,366063373	0,527808018	0,606504496	0,221860221	0,20344993	0,38337109	0,172631767	0,572364374	0,382386213	0,484087116
DON	0,407495545	0,536918695	0,475794874	0,428327088	0,468698376	0	0,49508155	0,403192547	0,373859239	0,365465239	0,331726303	0,488390943	0,403758209	0,473108788	0,355383316	0,418299783	0,348071706	0,48149033	0,468472111	0,452191125	0,369917672	0,379272373	0,416197745	0,336848338	0,44752277	0,298328757	0,406907693	0,2612696
MAG	0,351799693	0,320636554	0,390742872	0,435934262	0,324747795	0,49508155	0	0,463834436	0,310875443	0,310444938	0,267341895	0,306164127	0,424442048	0,41265344	0,236815715	0,313462136	0,317913506	0,331631814	0,475509685	0,39256225	0,466455934	0,195881551	0,423235319	0,264644641	0,301093122	0,434941975	0,345967436	0,35761328
MAM	0,468247511	0,330922115	0,317554834	0,3826653	0,258395843	0,403192547	0,463834436	0	0,494806491	0,259418604	0,352323807	0,495252173	0,552257809	0,305401393	0,399518074	0,325574094	0,383832309	0,239145887	0,290717567	0,508888603	0,505222812	0,334284416	0,33164172	0,40550998	0,308147896	0,465620204	0,380900238	0,421555542
MON	0,173367405	0,44602017	0,421714927	0,369170077	0,431035784	0,373859239	0,310875443	0,494806491	0	0,323879005	0,319843534	0,295797666	0,405567799	0,443625495	0,306625886	0,48413018	0,298906844	0,385307248	0,494007728	0,241342437	0,318928264	0,330514943	0,531130451	0,214396866	0,48591133	0,230734143	0,453862568	0,28990175
NON	0,378014647	0,392626469	0,348411408	0,45688867	0,172509205	0,365465239	0,310444938	0,259418604	0,323879005	0	0,301215066	0,417057005	0,527580079	0,362083762	0,2153281	0,304960148	0,204247385	0,300513482	0,412465995	0,427782833	0,492670888	0,151074834	0,300565715	0,286701591	0,250523443	0,461156929	0,387108454	0,37967023
PAN	0,327831476	0,297351247	0,279232243	0,337028079	0,390692938	0,331726303	0,267341895	0,352323807	0,319843534	0,301215066	0	0,359118987	0,328855794	0,305300815	0,359769434	0,40259828	0,35448617	0,243131339	0,376473069	0,368594033	0,288641563	0,299609181	0,478044856	0,253150436	0,420351723	0,257127604	0,234456807	0,192272921
PAO	0,258492606	0,35622339	0,37781744	0,384252345	0,432855038	0,488390943	0,306164127	0,495252173	0,295797666	0,417057005	0,359118987	0	0,3405452	0,474572083	0,334277385	0,511215764	0,41696221	0,448404172	0,545744336	0,287233104	0,379793004	0,343429036	0,416546894	0,257817467	0,452838992	0,333277915	0,396659468	0,333322351
PAZ	0,375745996	0,320655157	0,394285492	0,411793032	0,560989453	0,403758209	0,424442048	0,552257809	0,405567799	0,527580079	0,328855794	0,3405452	0	0,510954608	0,447674393	0,491282303	0,537145346	0,492032605	0,543352627	0,446932973	0,284516927	0,471563451	0,580509156	0,351328439	0,5199088	0,315859696	0,294080142	0,285373943
PEL	0,435699783	0,388680828	0,209852356	0,432043776	0,320857101	0,473108788	0,41265344	0,305401393	0,443625495	0,362083762	0,305300815	0,474572083	0,510954608	0	0,510738662	0,483023493	0,486497468	0,243183788	0,228110171	0,484540048	0,463919612	0,445505004	0,390763589	0,329916559	0,375661193	0,427747569	0,32308124	0,33762563
POR	0,368978508	0,407235332	0,487002213	0,454425367	0,287093879	0,355383316	0,236815715	0,399518074	0,306625886	0,2153281	0,359769434	0,334277385	0,447674393	0,510738662	0	0,287035207	0,138666055	0,413956225	0,565319414	0,413137945	0,504541345	0,150717529	0,355535698	0,297202415	0,306548317	0,459049314	0,438495491	0,394942149
PRE	0,531835695	0,366765169	0,477373087	0,47109746	0,331711528	0,418299783	0,313462136	0,325574094	0,48413018	0,304960148	0,40259828	0,511215764	0,491282303	0,483023493	0,287035207	0	0,356711815	0,370546396	0,42896545	0,598864669	0,533296189	0,248150252	0,390415878	0,408002314	0,269524462	0,540556464	0,441053599	0,421546312
RES	0,369004063	0,467879009	0,4645869	0,455022644	0,298889635	0,348071706	0,317913506	0,383832309	0,298906844	0,204247385	0,35448617	0,41696221	0,537145346	0,486497468	0,138666055	0,356711815	0	0,397159833	0,5368797	0,405003581	0,516048968	0,174974779	0,42015627	0,303006902	0,374937149	0,443763397	0,49673454	0,399978179
SAG	0,417116661	0,25709809	0,278876329	0,34214453	0,302097402	0,48149033	0,331631814	0,239145887	0,385307248	0,300513482	0,243131339	0,448404172	0,492032605	0,243183788	0,413956225	0,370546396	0,397159833	0	0,220800948	0,457879218	0,454849825	0,354142621	0,44162122	0,325803605	0,368752432	0,423335866	0,342661236	0,341849167
SAN	0,506872036	0,382930005	0,357947686	0,426292952	0,366063373	0,468472111	0,475509685	0,290717567	0,494007728	0,412465995	0,376473069	0,545744336	0,543352627	0,228110171	0,565319414	0,42896545	0,5368797	0,220800948	0	0,555712301	0,496317631	0,500085756	0,359966674	0,364849946	0,421817811	0,498919822	0,379854099	0,36626814
SCA	0,21295842	0,475885546	0,433523451	0,388557229	0,527808018	0,452191125	0,39256225	0,508888603	0,241342437	0,427782833	0,368594033	0,287233104	0,446932973	0,484540048	0,413137945	0,598864669	0,405003581	0,457879218	0,555712301	0	0,359245462	0,437027002	0,580361012	0,267785432	0,540487897	0,278822686	0,48355051	0,343290316
SCH	0,22446426	0,460382141	0,416689165	0,386886856	0,606504496	0,369917672	0,466455934	0,505222812	0,318928264	0,492670888	0,288641563	0,379793004	0,284516927	0,463919612	0,504541345	0,533296189	0,516048968	0,454849825	0,496317631	0,359245462	0	0,517078493	0,610397236	0,314136032	0,554344057	0,181032317	0,400891299	0,228053855
SCI	0,392867566	0,358719941	0,421768556	0,479712273	0,221860221	0,379272373	0,195881551	0,334284416	0,330514943	0,151074834	0,299609181	0,343429036	0,471563451	0,445505004	0,150717529	0,248150252	0,174974779	0,354142621	0,500085756	0,437027002	0,517078493	0	0,29030204	0,293945088	0,241314659	0,482938371	0,37362303	0,394661113
SON	0,531520747	0,484501792	0,475287468	0,604787817	0,20344993	0,416197745	0,423235319	0,33164172	0,531130451	0,300565715	0,478044856	0,416546894	0,580509156	0,390763589	0,355535698	0,390415878	0,42015627	0,44162122	0,359966674	0,580361012	0,610397236	0,29030204	0	0,393656661	0,245378221	0,60049161	0,40450281	0,471997932
SOR	0,218945166	0,385389974	0,324266153	0,320301567	0,38337109	0,336848338	0,264644641	0,40550998	0,214396866	0,286701591	0,253150436	0,257817467	0,351328439	0,329916559	0,297202415	0,408002314	0,303006902	0,325803605	0,364849946	0,267785432	0,314136032	0,293945088	0,393656661	0	0,370415563	0,28791603	0,355037934	0,175131059
STE	0,473458923	0,429697801	0,419646359	0,557336073	0,172631767	0,44752277	0,301093122	0,308147896	0,48591133	0,250523443	0,420351723	0,452838992	0,5199088	0,375661193	0,306548317	0,269524462	0,374937149	0,368752432	0,421817811	0,540487897	0,554344057	0,241314659	0,245378221	0,370415563	0	0,559102769	0,404139773	0,46213342
TAV	0,19341458	0,445500198	0,385892103	0,336908592	0,572364374	0,298328757	0,434941975	0,465620204	0,230734143	0,461156929	0,257127604	0,333277915	0,315859696	0,427747569	0,459049314	0,540556464	0,443763397	0,423335866	0,498919822	0,278822686	0,181032317	0,482938371	0,60049161	0,28791603	0,559102769	0	0,353462221	0,209574759
VIC	0,440839075	0,234772665	0,331715965	0,432179941	0,382386213	0,406907693	0,345967436	0,380900238	0,453862568	0,387108454	0,234456807	0,396659468	0,294080142	0,32308124	0,438495491	0,441053599	0,49673454	0,342661236	0,379854099	0,48355051	0,400891299	0,37362303	0,40450281	0,355037934	0,404139773	0,353462221	0	0,282034614
ZEP	0,29445005	0,401435536	0,340311715	0,334001333	0,484087116	0,2612696	0,35761328	0,421555542	0,28990175	0,37967023	0,192272921	0,333322351	0,285373943	0,33762563	0,394942149	0,421546312	0,399978179	0,341849167	0,36626814	0,343290316	0,228053855	0,394661113	0,471997932	0,175131059	0,46213342	0,209574759	0,282034614	0
